# Supplementary material for: Heterogeneity among traumatic spinal cord injuries at the thoracolumbar junction: helping select patients for clinical trials
Source: Spinal Cord. 2019 Jun 25;57(11):972–8. doi: 10.1038/s41393-019-0317-x (PMC8075873; doi:10.1038/s41393-019-0317-x)
Supplement: Supplementary file 1 — supplemental material [file 41393_2019_317_MOESM1_ESM.xls]

## Sheet: row data
Legend:This table contains some of the raw data in the present study.All of the abbreviation are given below the table
No.	ID	spine trauma（level-AO）	PE based on ISNCSCI					reflex			complication
			NLI	AIS grade	ML	SL	ASIA Sheet	Bulbo-R	ankle-R	Knee-R	DVT	spasm	PS	JC	VUR	PI	neuralgia	amyotrophy	HO
1	20155	T12/L1C	L1	A	L1	L1	+				Y							Y
2	26497	T12/L1C	T10	A	T10	T10												Y
3	42663	T12/L1B2	T10	A	T10	T10	+	Y	Y	Y		Y
4	42706	T12B2	CM	C	L1	L1	+										Y	Y
5	44935	T12/L1C	T12	B	T12	T12	+
6	45819	T12/L1B1	T10	D	T10	T10	+								Y			Y
7	46212	L1/2C	CM	C	T12	T12	+
8	46691	T10/11C	T10	B	T10	T10		Y	Y	Y		Y
9	47257	T12L1C	T11	A	T11	T11	+										Y
10	48502	L1C	CE	B	L2	L4	+
11	48934	T12L1C	T10	A	T10	T10	+					Y						Y
12	49177	L1C	CE	C	L2	L2													Y
13	49179	L2/3A3	T12	B	T11	T11												Y
14	49201	L1B2	L2	A	L3	L3 L2	+
15	49377	L2B2	L5	D	S1	L5	+										Y
16	49530	T11/12A3	T1	A	T1 T2	T1 T2	+											Y
17	49571	T11/12C	T10	A	T10	T10	+					Y
18	49595	L2/3A3	T11	A	T11 L1	T11 L1	+	Y	Y	Y
19	49616	L1A3	L1	A	L2 L1	L2	+											Y
20	49624	T12A4	T11	A							Y		Y
21	49676	T11/12C	T9	A	T10 T9	T10 T9	+
22	49950	T12/L1A3-4	T12	B														Y
23	50043	T11/12C	T4	A										Y
24	50129	T11/12C	T9	A	T9	T9	+											Y
25	50468	L1A3	T12	A	L1 T12	RtL3,LtT12	+									Y
26	50511	L2A3	T9	C	T9		+
27	50805	T12B	T10	A	T10	T10	+	Y	Y	Y
28	50839	L1/2C	T10	A	T10	T10	+
29	50961	T12C	T10	A	T10 T11	T10 T11	+
30	51006	T12/L1B2	T9	A							Y
31	51042	T12C	T10	A	T10	T10						Y
32	51110	T11/12C	T10	A	T10	T10	+	Y	Y	Y
33	51362	T12/L1C	T10	A	T10	T10	+
34	51373	T11/12C	CM	A	T12	T12	+					Y
35	51548	L1/2C	T10	A	L2 L1	T10 T11	+											Y
36	51574	T11/12C	T11	A	T12 T11	T12 T11	+
37	51585	T12B2	T10	A	T10	T10	+										Y
38	51711	T12L1C	CM	C
39	51796	T12/L1C	T12
40	51819	T11/12C	CM	A	T12	T12	+								Y
41	51831	T10/11C	T9	A	T9	T9	+											Y
42	51903	L1B	CM	A	L1	L2	+												Y
43	51964	T11/12C	CM	A	T12	T12	+	Y	Y	Y		Y
44	51991	T11/12C	T11	A	T11	T11	+
45	51998	L1/2C	T10	C	T10	T10	+					Y
46	52040	T11/12C	T9 and below/MRI	A	T9 T10	T9 10	+										Y	Y
47	52086	T12L1C	CM/PE	A			+
48	52158	T12L1C	CM/MRI	A	L2	L3	+
49	52170	L1B	T11	C	T11	T11	+											Y
50	52208	T11/12C	T10	A	T10	T10	+	Y	Y	Y				Y
51	52229	T12L1C	T11	C	T11	T11	+
52	52333	T11/12C	T11	C	T11	T11	+
53	52341	T12B1	T11	B	L1	T11	+				Y							Y
54	52352	L1B1	CM	C	L2	L3	+
55	52383	T11/12C	T11	A	T11	T11	+
56	52439	L1B2	T10	A	T10	T10	+					Y
57	52473	T11/12C?T10?	T10	B	T11 T12	T11 T12	+
58	52591	T12B2	T10	A	T10	T10	+											Y
59	52594	T11/12C	CM	A	L1	T12	+
60	52612	L1B1	CE	D	L1 L2	L2	+
61	52641	T10/11C	T5	A	T6 T5	T6 T5	+
62	52644	T11/12C	CM		T12	T12												Y
63	52664	T11/12C	T3	A	T3	T3									Y
64	52681	T11/12C	T10	B	T11 T10	T11 T10	+	Y	Y	Y		Y
65	52689	L5C	T10	B	L3	T10					Y
66	52706	T12L1C	T11	A	T11	T11	+											Y
67	52764	heavy parts T10/11A	T10	A	T10	T10	+											Y
68	52765	traffic accidentL12B	T11	B	T11	T11	+
69	52793	heavy parts T12L1C	T11	A
70	52817	fall injury T10/11C	T10	A	T10	T10	+					Y
71	52876	traffic accident	T12	A	T12	T12	+
72	52878	traffic accident	CM	A
73	52905	fall injury L1CL2B	T11	D	T11	T11	+											Y
74	52916	fall injury T12L1C	CM	D	L2	L2	+
75	53041	heavy parts L1B	CM	C	L1	T12	+
76	53092	heavy parts L1	CM		T12	L3	+										Y
77	53134	fall injury L1B	CM		L1	L1	+												Y
78	53252	L2B	T10	A	T10	T10		Y	Y	Y
79	53317	L1A3	CE	L2	L2	L2												Y
80	53332	T11/12A3	CM	L1	L2	L1
81	53355	heavy parts	CM	A	L1 L2	L1 L2	+
82	53378	T11/12C	T9	A	T9	T9	+
83	53380	L1B	T11	A	T11	T11	+
84	53387	tuberculosis	T10	B				Y	Y	Y								Y
85	53411	traffic accident	T10		T10	T10	+					Y
86	53444	tumor	T11	A	T10	T10	+
87	53493	T12L1C	CM	A	L1 T12	T12	+
88	53494	T12L1C	T11	A	T11	T11	+					Y			Y			Y
89	53604	L1B	CM	C	L2	T12	+
90	53606	T12A3	CM	A	L2	L3	+
91	53633	T11/12C	T11	A	T11	T11	+
92	53636	T11A3	T8	A	T8 T9	T8 T9	+
93	53641	T12L1C	T11	A	T11	T11	+											Y
94	53643	thoracical stenosis	T1	D	L2	T3 T1
95	53673	L1/2A3	T12	B	T12	T12	+
96	53688	L1B	CM	A	L3	L3	+
97	53694	ependymoma T7/8	T8	D	L2 T8	T8	+										Y
98	53703	L1A3	CM	C	L2 L1	T11									Y
99	53725	T12B	T6	A	T6	T6
100	53734	T10/11C	T10	A	T10	T10	+	Y	Y	Y
101	53737	T11/12C	T10	A	T10	T10	+					Y
102	53779	T12B	T9	A	T9	T9	+
103	53822	T12L1C	CM	A	L2	L3	+						Y
104	53843	T12A3	T12	A			+
105	53847	stab injury	T12	A	T12 L1	T12 L2	+
106	53880	T11/12C	T10	A	T10	T10												Y
107	53884	vascular malformation	T10	D	T10	T10						Y
108	53923	T11/12C	T10	A	T10	T10		Y	Y	Y							Y
109	53931	SCIWORA	T10	A	T10	T10	+					Y						Y
110	53977	T12B	T11	A	T12 T11	T12 T11
111	53986	L1B	T11	B		T12 T11	+
112	53991	L2B	CM	B	L1	T12	+											Y
113	53998	metastatic tumor T11/12	T10	C	T10	T10	+
114	54004	T11/12CS	T11	D	L2 normal	T11	+										Y		Y
115	54006	T11/12A3	T11	A	T11	T11	+											Y
116	54074	T12A4	T10	A	T10	T10	+
117	54090	stab injury	L1	D	L2	L1 L2	+
118	54170	T12L1C	T10	A	T10	T10	+					Y
119	54174	tuberculosis T10-12	T12	A	L2	T12	+
120	54189	L1B	CM	C	L2	L3	+
121	54203	T11/12C	T12	A	T11 T10	T11 T10	+											Y
122	54277	T12L1C	T11	A	T11	T11	+
123	54281	T11C	T11	A	T9	T9
124	54326	T12L1C	CM	A	L1	L1 T12	+
125	54347	T12B	T11	A	T11 L2	T11	+
126	54409	T10/11C	T10	A	T10	T10	+	Y	Y	Y		Y
127	54461	T11/12C	T11	A	T11	T11	+											Y
128	56673	T12/L1C	CM	A	L1	L1	+				Y
129	64309	T11/12C	T10	A	T10	T10	+
130	66126	L3/4A3	T11	A	T11 L1	T11 L1	+
131	66842	L1A3	CM	A	L2 L1	L2	+
132	67006	T12A3	T11	A
133	68381	T11/12C	T9	A	T10 T9	T10 T9	+
134	68782	T12/L1A4	CM	B														Y
135	68784	T11/12C	T10	A
136	69485	T11/12C		A	T9	T9	+
137	69753	L1BA3	T11	A	L1 T11	L3 T11	+
138	69846	L2A3	T9	C	T9		+											Y
139	70493	T12B	T10	A	T10	T10	+							Y
140	71308	L1/2C	T10	A	T10	T10	+
141	71987	T12C	T10	A	T10 T11	T10 T11	+											Y
142	72576	T12/L1B	T9	A
143	72712	T12C	T10	A	T10	T10
144	73885	T11/12C	T10	A	T10	T10	+											Y
145	73990	T12/L1C	T10	A	T10	T10	+
146	77957	T11/12C	T11	A	T11	T11	+
147	78084	L1/2C	T10	A	L2 L1	T10 T11	+											Y
148	78530	T11/12C	T11	A	T12 T11	T12 T11	+								Y
149	79292	T12B	T10	A	T10	T10	+
150	80992	T12L1C	T10	C
151	81157	T12L1C	T12	A	T12	T12
152	82971	T11/12C	T12	A	T12	T12	+
153	83014	T10/11C	T10	A	T10	T10	+
154	84064	L1B	CM	A	L1	L2	+
155	85994	T11/12C	T10	A	T10	T10	+
156	86035	T11/12C	T11	A	T11	T11	+
157	87819	L1/2C	T10	C	T10	T10	+
158	88004	T11/12C	T9	A	T9 T10	T9 10	+									Y
159	89875	T12L1C	T11	A			+											Y
160	89876	T12L1C	CM	A	L2	L3	+
161	89936	L1B	T11	C	T11	T11	+				Y
162	90023	T11/12C	T10	A	T10	T10	+
163	90079	T12L1C	T11	C	T11	T11	+											Y
164	90096		T11	D	T11	T11	+
165	90103	T12B	T11	B	L1	T11	+
166	92869	L1B	CM	C	L2	L3	+
167	92934	T11/12C	T11	A	T11	T11	+											Y
168	92996	L1B	T10	A	T10	T10	+
169	93005	T11/12C?T10?	T11	B	T11 T12	T11 T12	+								Y
170	94958	T12B	T10	A	T10	T10	+
171	95095	T11/12C	CM	A			+
172	96856	L1B	CE	C	L1 L2	L2	+
173	96964	T10/11C	T5	A	T6 T5	T6 T5	+
174	97000	T11/12C	T11		T11	T11										Y
175	97130	T11/12C	T3	A	T3	T3
176	98912	T11/12C	T10	B	T11 T10	T11 T10	+
177	99018	L5C	T10	B	L3	T10
178	99125	T12L1C	T11	A	T11	T11	+
179	99160	heavy partsT10/11A4	T10	A	T10	T10	+				Y
180	101631	traffic accidentL12B1	T11	B	T11	T11	+
181	101640	heavy partsT12L1C	T11	A	T11	T11								Y
182	101680	fall injuryT10/11C	T10	A	T10	T10	+
183	101718	traffic accident	T12	A	T12	T12	+
185	101769	fall injuryL1CL2B	T11	D	T11	T11	+
186	101845	fall injuryT12L1C	CM	D	L2	L2	+
187	101901	heavy partsL1B1	CM		L1	T12	+
188	101970	heavy partsL1	CM		T12	L3	+
189	102069	fall injuryL1B1	CM		L1	L1	+
190	102087	L2B2	T9	A	T10	T9	+
Abbreviation：AO:AO spine fracture classification; PE: physical examination;ISNCSCI: International Standard for Neurological Classification of Spinal Cord; NLI: neurological level of injury; AIS: ASIA impairment of scale; ML: motor levl; SL: sensory level; Bulbo-R: bulbocavernosus reflex; DVT: deep vein thrombosis; PS: pressure sore; JC: joint constrcution; VUR: versicourethral reflux; PI: pulmnar…

## Sheet: Sheet3
PE: physical examination ISNCSCI: International Standard for Neurological Classification of Spinal Cord NLI: neurological level of injury AIS: ASIA impairment of scale ML: motor level SL: sensory level Bulbo-R: bulbocavernosus reflex DVT: deep vein thrombosis PS: pressure sore JC: joint constrcution VUR: versicourethral reflux PI: pulmnary infection HO: heterotopic ossification CM: conus medullar…
